# Supplementary material for: Synthesis of Anti-Inflammatory Drugs’ Chalcone Derivatives and a Study of Their Conformational Properties Through a Combination of Nuclear Magnetic Resonance Spectroscopy and Molecular Modeling
Source: Pharmaceuticals (Basel). 2025 Jan 13;18(1):88. doi: 10.3390/ph18010088 (PMC11768734; doi:10.3390/ph18010088)
Supplement: Supplementary file 1 [file pharmaceuticals-18-00088-s001.zip]

Archive with 1 entries (1 files):
- pharmaceuticals-3396157-supplementary.pdf
